# Supplementary material for: Repurposing Rosiglitazone Induces Apoptosis Accompanied by Impaired Antioxidant Defense in Cholangiocarcinoma Cells: Findings from Proteomic and Functional Analyses
Source: Pharmaceuticals (Basel). 2025 Dec 24;19(1):44. doi: 10.3390/ph19010044 (PMC12845233; doi:10.3390/ph19010044)
Supplement: Supplementary file 1 [file pharmaceuticals-19-00044-s001.zip]

Archive with 3 entries (3 files):
- Supplementary Figure S1-STR profile of KKU-100 cells.pdf
- Supplementary Figure S2--Original blot of Figure 4e.pdf
- Supplementary Figure S3--Representative microscopic images of KKU-100 cells after exposure to rosiglitazone for 72 h.pdf
